# Supplementary material for: Integrating alpha, beta, and phylogenetic diversity to understand anuran fauna along environmental gradients of tropical forests in western Ecuador
Source: Ecol Evol. 2019 Sep 12;9(19):11040–52. doi: 10.1002/ece3.5593 (PMC6802013; doi:10.1002/ece3.5593)
Supplement: Supplementary file 6 [file ECE3-9-11040-s006.xlsx]

## Sheet: Hoja 1 - genbank_codes_Anura
Table. Genbank codes Anura project for 16S gene
GenBank Accession Number	Species Name
KY407889	Epipedobates machalilla
KY407884	Epipedobates anthonyi
KY407887	Epipedobates boulengeri
EU342745	Hyloxalus awa
EU342741	Hyloxalus infraguttatus
KY406456	Dendropsophus carnifex
KF794142	Boana rosenbergi
EF493526	Pristimantis nyctophylax
KP295620	Ceratophrys stolzmanni
KF723121	Trachycephalus typhonius
AY326042	Trachycephalus jordani
KF534371	Rulyrana orejuela
EU662988	Sachatamia ilex
EU663003	Sachatamia albomaculata
EU663053	Teratohyla pulverata
EU663023	Teratohyla spinosa
AY364379	Espadarana prosoblepon
EU663013	Cochranella mache
EU663044	Hyalinobatrachium fleischmanni
EU663057	Hyalinobatrachium valerioi
EU663032	Hyalinobatrachium aureoguttatum
DQ679403	Gastrotheca plumbea
KP149456	Boana boans
EU663062	Nymphargus griffithsi
EU662985	Nymphargus grandisonae
DQ830821	Smilisca phaeota
DQ679393	Gastrotheca guentheri
KY406451	Dendropsophus ebraccatus
KM091621	Leptodactylus ventrimaculatus
KM091593	Leptodactylus labrosus
AY947864	Leptodactylus peritoaktites
AY364569	Oophaga sylvatica
DQ337228	Engystomops randi
DQ337224	Engystomops montubio
DQ337220	Engystomops guayaco
DQ337215	Engystomops pustulatus
AF375511	Atelopus longirostris
KR012643	Rhinella marina
KR012629	Rhinella alata
DQ158435	Rhaebo haematiticus
AY943237	Leptodactylus melanonotus
EF493535	Strabomantis necerus
KT279543	Hyloscirtus alytolylax
AY326043	Agalychnis spurrelli
KU999229	Pristimantis walkeri
KU999207	Pristimantis luteolateralis
KU999216	Pristimantis parvillus
DQ195475	Pristimantis unistrigatus
KM675449	Pristimantis sobetes
EF493690	Pristimantis quinquagesimus
AY326003	Pristimantis duellmani
KM675445	Pristimantis verecundus
KU999197	Pristimantis latidiscus
EU186718	Pristimantis crucifer
KU999228	Pristimantis subsigillatus
KT210152	Pristimantis calcarulatus
EF493522	Pristimantis dissimulatus
EF493524	Pristimantis appendiculatus
EF493349	Pristimantis phoxocephalus
KU999196	Pristimantis labiosus
EF493660	Pristimantis achatinus
EF493392	Pristimantis lymani
KT279551	Hyloscirtus palmeri
AY326055	Boana picturata
AY326058	Boana pellucens
AY326004	Pristimantis w-nigrum
KP149315	Craugastor longirostris
AY779214	Lithobates vaillanti
AY779212	Lithobates bwana
EU186709	Barycholos pulcher
